# Supplementary material for: Mapping Echocardiographic Practice in Emilia-Romagna: A Regional Healthcare Census
Source: J Clin Med. 2026 May 12;15(10):3719. doi: 10.3390/jcm15103719 (PMC13206855; doi:10.3390/jcm15103719)
Supplement: Supplementary file 1 [file jcm-15-03719-s001.zip]

Archive with 2 entries (2 files):
- jcm-4203448-Supplementary Material S1 list .pdf
- jcm-4203448-Supplementary Material S2 update.pdf
